# Supplementary material for: Virtual Reality-Based Rehabilitation in Children and Adolescents with Muscular Dystrophy: A Systematic Review of Feasibility, Engagement, and Clinical Outcomes
Source: Children (Basel). 2026 Jul 3;13(7):895. doi: 10.3390/children13070895 (PMC13406484; doi:10.3390/children13070895)
Supplement: Supplementary file 1 [file children-13-00895-s001.zip]

Archive with 2 entries (2 files):
- S1_Search_Strategies_revision.pdf
- S2_PRISMA_2020_Checklist_revision.pdf
